# Supplementary material for: Use of sequential lateral flow assays to diagnose cryptococcal infection among people living with HIV in Monrovia, Liberia
Source: PLoS Negl Trop Dis. 2025 Apr 8;19(4):e0013008. doi: 10.1371/journal.pntd.0013008 (PMC12011301; doi:10.1371/journal.pntd.0013008)
Supplement: S1 Table — (XLSX) [file pntd.0013008.s002.xlsx]

## Sheet: Sheet1
ID	Age	Sex	Date	GCS	HIV_Test	HIV_Types	Serum_CRAG	CSF_CRAG	Out_Come	Status
1	41	Male	2002	Semi	Reactive	Type 1 & 2	Reactive	Reactive	Alive	In-Patient
2	28	Female	2022	Semi	Reactive	Type 1	Reactive	Non-reactive	Alive	In-Patient
3	31	Female	2022	Semi	Reactive	Type 1 & 2	Reactive	Reactive	Alive	In-Patient
4	24	Female	2022	Semi	Reactive	Type 1	Reactive	Reactive	Alive	In-Patient
5	28	Female	2022	Semi	Reactive	Type 1	Reactive	Reactive	Alive	In-Patient
6	40	Female	2022	Semi	Reactive	Type 1	Reactive	Reactive	Alive	In-Patient
7	39	Female	2022	Semi	Reactive	Type 1	Reactive	Reactive	Alive	In-Patient
8	34	Female	2022	Semi	Reactive	Type 1	Reactive	Reactive	Alive	In-Patient
9	27	Female	2022	Semi	Reactive	Type 1	Reactive	Non-reactive	Alive	In-Patient
10	44	Female	2022	Cons	Reactive	Type 1	Reactive	Non-reactive	Alive	In-Patient
11	37	Female	2022	Cons	Reactive	Type 1	Reactive	Non-reactive	Alive	In-Patient
12	52	Female	2022	Semi	Reactive	Type 1	Reactive	Non-reactive	Alive	In-Patient
13	37	Female	2022	Semi	Reactive	Type 1	Reactive	Reactive	Alive	In-Patient
14	46	Female	2022	Cons	Reactive	Type 1	Reactive	Non-reactive	Alive	In-Patient
15	28	Female	2021	Semi	Reactive	Type 1	Reactive	Reactive	Alive	In-Patient
16	47	Female	2021	Semi	Reactive	Type 1	Reactive	Non-reactive	Alive	In-Patient
17	31	Female	2022	Semi	Reactive	Type 1	Reactive	Reactive	Alive	In-Patient
18	40	Female	2022	Semi	Reactive	Type 1	Reactive	Non-reactive	Alive	In-Patient
19	33	Male	2022	Semi	Reactive	Type 1	Reactive	Non-reactive	Alive	In-Patient
20	42	Female	2022	Cons	Reactive	Type 1	Reactive	Reactive	Alive	In-Patient
21	40	Female	2022	Semi	Reactive	Type 1	Reactive	Reactive	Alive	In-Patient
22	39	Male	2022	Semi	Reactive	Type 1	Reactive	Non-reactive	Alive	In-Patient
23	33	Female	2022	Cons	Reactive	Type 1	Non-reactive	Non-reactive	Alive	In-Patient
24	43	Female	2020	Cons	Reactive	Type 1	Non-reactive	Non-reactive	Expire	In-Patient
25	45	Female	2022	Semi	Reactive	Type 2	Non-reactive	Non-reactive	Alive	In-Patient
26	43	Male	2022	Semi	Reactive	Type 1	Non-reactive	Non-reactive	Expire	In-Patient
27	28	Female	2022	Cons	Reactive	Type 1	Reactive	Non-reactive	Alive	Out-Patient
28	18	Female	2022	Semi	Reactive	Type 1	Non-reactive	Non-reactive	Alive	Out-Patient
29	43	Female	2022	Cons	Reactive	Type 1	Reactive	Non-reactive	Alive	Out-Patient
30	46	Female	2022	Cons	Reactive	Type 1	Reactive	Reactive	Alive	Out-Patient
31	48	Male	2022	Cons	Reactive	Type 1	Reactive	Reactive	Expire	In-Patient
32	35	Female	2022	Semi	Reactive	Type 1	Reactive	Reactive	Alive	In-Patient
33	30	Female	2022	Cons	Reactive	Type 1	Reactive	Non-reactive	Alive	In-Patient
34	48	Female	2022	Cons	Reactive	Type 1	Non-reactive	Non-reactive	Alive	In-Patient
35	35	Female	2022	Cons	Reactive	Type 1	Reactive	Non-reactive	Alive	In-Patient
36	46	Female	2022	Cons	Reactive	Type 1	Reactive	Non-reactive	Alive	In-Patient
37	31	Male	2022	Semi	Reactive	Type 1	Reactive	Non-reactive	Alive	In-Patient
38	65	Male	2021	Cons	Reactive	Type 1	Non-reactive	Non-reactive	Alive	In-Patient
39	35	Female	2022	Cons	Reactive	Type 1	None	None	Alive	In-Patient
40	42	Male	2022	Semi	Reactive	Type 1	Non-reactive	None	Alive	In-Patient
41	40	Male	2022	Cons	Reactive	Type 1	Reactive	Reactive	Alive	In-Patient
42	66	Female	2015	Cons	Reactive	Type 1	Reactive	Reactive	Alive	In-Patient
43	55	Female	2013	Semi	Reactive	Type 1 & 2	Reactive	Reactive	Alive	In-Patient
44	46	Female	2021	Cons	Reactive	Type 1	Reactive	Reactive	Alive	In-Patient
45	58	Female	2022	Cons	Reactive	Type 1	Reactive	Non-reactive	Alive	In-Patient
46	38	Female	2020	Cons	Reactive	Type 1	Reactive	Non-reactive	Alive	In-Patient
47	33	Female	2021	Cons	Reactive	Type 1	Non-reactive	Non-reactive	Alive	In-Patient
48	29	Female	2021	Semi	Reactive	Type 1	Reactive	None	Alive	In-Patient
49	38	Male	2021	Cons	Reactive	Type 1	Reactive	None	Alive	In-Patient
50	34	Female	2021	Cons	Reactive	Type 1	Non-reactive	None	Alive	In-Patient
51	56	Female	2017	Cons	Reactive	Type 1	Non-reactive	Non-reactive	Alive	In-Patient
52	33	Female	2022	Semi	Reactive	Type 1 & 2	Reactive	Non-reactive	Alive	In-Patient
53	24	Male	2021	Semi	Reactive	Type 1	Non-reactive	Non-reactive	Alive	In-Patient
54	47	Female	2021	Semi	Reactive	Type 1	Non-reactive	Non-reactive	Alive	In-Patient
55	43	Male	2007	Cons	Reactive	Type 1	Non-reactive	None	Alive	In-Patient
56	51	Female	2020	Cons	Reactive	Type 1 & 2	Reactive	Non-reactive	Alive	In-Patient
57	33	Female	2021	Cons	Reactive	Type 1	Non-reactive	Non-reactive	Alive	In-Patient
58	52	Female	2021	Semi	Reactive	Type 1	Non-reactive	Non-reactive	Alive	In-Patient
59	30	Female	2022	Cons	Reactive	Type 1	Reactive	Non-reactive	Alive	In-Patient
60	46	Male	2022	Semi	Reactive	Type 1	Reactive	Reactive	Alive	In-Patient
61	25	Female	2022	Semi	Reactive	Type 1	Reactive	Reactive	Alive	In-Patient
62	30	Female	2022	Cons	Reactive	Type 1	Reactive	Reactive	Alive	In-Patient
63	46	Female	2022	Cons	Reactive	Type 1	Non-reactive	None	Alive	In-Patient
64	27	Female	2022	Semi	Reactive	Type 1	Non-reactive	None	Alive	In-Patient
65	55	Male	2022	Semi	Reactive	Type 1	Reactive	Non-reactive	Alive	In-Patient
66	33	Male	2022	Cons	Reactive	Type 1	Reactive	Non-reactive	Alive	In-Patient
67	61	Female	2022	Cons	Reactive	Type 1	Reactive	Reactive	Alive	In-Patient
68	58	Female	2020	Cons	Reactive	Type 1	Reactive	Non-reactive	Alive	In-Patient
69	45	Female	2022	Semi	Reactive	Type 1	Non-reactive	None	Alive	In-Patient
70	37	Female	2015	Semi	Reactive	Type 1	Non-reactive	None	Alive	In-Patient
71	26	Female	2021	Cons	Reactive	Type 1	Non-reactive	None	Alive	In-Patient
72	69	Male	2021	Semi	Reactive	Type 1	Non-reactive	None	Alive	In-Patient
73	43	Female	2021	Cons	Reactive	Type 1	Non-reactive	None	Expire	In-Patient
74	21	Male	2021	Cons	Reactive	Type 1	Non-reactive	None	Alive	In-Patient
75	43	Female	2021	Cons	Reactive	Type 1	Non-reactive	None	Alive	In-Patient
76	32	Male	2022	Semi	Reactive	Type 1	Non-reactive	None	Alive	In-Patient
77	40	Female	2022	Semi	Reactive	Type 1	Non-reactive	None	Alive	In-Patient
78	17	Male	2022	Semi	Reactive	Type 1	Non-reactive	None	Alive	In-Patient
79	62	Female	2021	Semi	Reactive	Type 1	Non-reactive	None	Alive	In-Patient
80	24	Male	2021	Cons	Reactive	Type 1	Non-reactive	None	Alive	In-Patient
81	25	Female	2021	Cons	Reactive	Type 1	Non-reactive	None	Alive	In-Patient
82	47	Female	2021	Cons	Reactive	Type 1	Non-reactive	None	Alive	In-Patient
83	55	Female	2021	Cons	Reactive	Type 1	Reactive	None	Alive	In-Patient
84	39	Male	2021	Cons	Reactive	Type 1	Reactive	None	Alive	In-Patient
85	35	Female	2022	Cons	Reactive	Type 1	Non-reactive	None	Alive	In-Patient
86	30	Female	2021	Cons	Reactive	Type 1	Non-reactive	None	Alive	In-Patient
87	43	Female	2021	Cons	Reactive	Type 1	Non-reactive	None	Alive	In-Patient
88	45	Male	2021	Cons	Reactive	Type 1	Reactive	Reactive	Alive	In-Patient
89	60	Male	2021	Cons	Reactive	Type 1	Reactive	Reactive	Alive	In-Patient
90	45	Female	2021	Cons	Reactive	Type 1	Reactive	Reactive	Alive	Out-Patient
91	49	Male	2021	Semi	Reactive	Type 1	Non-reactive	Non-reactive	Alive	Out-Patient
92	45	Male	2022	Semi	Reactive	Type 1	Non-reactive	None	Alive	Out-Patient
93	28	Female	2021	Cons	Reactive	Type 1 & 2	Non-reactive	None	Alive	Out-Patient
94	53	Female	2021	Cons	Reactive	Type 1	Reactive	None	Alive	Out-Patient
95	44	Female	2022	Cons	Reactive	Type 1	Reactive	None	Alive	Out-Patient
96	53	Female	2021	Semi	Reactive	Type 1	Non-reactive	None	Alive	Out-Patient
97	47	Female	2022	Cons	Reactive	Type 1	Non-reactive	None	Alive	Out-Patient
98	40	Male	2021	Cons	Reactive	Type 1	Non-reactive	None	Alive	Out-Patient
99	47	Male	2021	Semi	Reactive	Type 1	Non-reactive	None	Alive	Out-Patient
100	45	Female	2021	Cons	Reactive	Type 1 & 2	Non-reactive	None	Alive	Out-Patient
101	21	Male	2021	Cons	Reactive	Type 1 & 2	Non-reactive	Non-reactive	Alive	Out-Patient
102	38	Male	2021	Cons	Reactive	Type 1	Non-reactive	None	Alive	Out-Patient
103	49	Female	2021	Semi	Reactive	Type 1 & 2	Non-reactive	None	Alive	Out-Patient
104	48	Female	2022	Semi	Reactive	Type 1 & 2	None	None	Alive	Out-Patient
105	61	Male	2021	Cons	Reactive	Type 1	Non-reactive	None	Alive	Out-Patient
106	56	Male	2021	Cons	Reactive	Type 1 & 2	None	None	Alive	Out-Patient
107	35	Male	2021	Cons	Reactive	Type 1 & 2	Non-reactive	None	Alive	Out-Patient
108	50	Female	2021	Semi	Reactive	Type 1 & 2	Non-reactive	None	Expire	In-Patient
109	75	Female	2021	Semi	Reactive	Type 1	Non-reactive	None	Alive	Out-Patient
110	39	Female	2022	Cons	Reactive	Type 1 & 2	Non-reactive	None	Alive	Out-Patient
111	22	Female	2022	Semi	Reactive	Type 1	Non-reactive	None	Alive	Out-Patient
112	46	Female	2020	Cons	Reactive	Type 1	Non-reactive	None	Alive	Out-Patient
113	50	Male	2021	Cons	Reactive	Type 2	Non-reactive	None	Alive	Out-Patient
114	30	Female	2022	Cons	Reactive	Type 1	Non-reactive	None	Alive	Out-Patient
115	49	Female	2018	Cons	Reactive	Type 1	Non-reactive	None	Alive	Out-Patient
116	32	Female	2022	Cons	Reactive	Type 1	Non-reactive	None	Alive	Out-Patient
117	30	Female	2022	Cons	Reactive	Type 1	Non-reactive	None	Alive	Out-Patient
118	36	Female	2022	Cons	Reactive	Type 1	Non-reactive	None	Alive	Out-Patient
119	26	Female	2019	Cons	Reactive	Type 1	Non-reactive	None	Alive	Out-Patient
120	34	Female	2022	Cons	Reactive	Type 1	Non-reactive	None	Alive	Out-Patient
121	29	Female	2022	Cons	Reactive	Type 1	Non-reactive	None	Alive	Out-Patient
122	50	Female	2018	Semi	Reactive	Type 1	Reactive	Reactive	Alive	Out-Patient
123	26	Female	2022	Cons	Reactive	Type 1	Reactive	Reactive	Alive	Out-Patient
124	38	Female	2018	Cons	Reactive	Type 1	Non-reactive	None	Alive	Out-Patient
125	40	Male	2016	Cons	Reactive	Type 1	Non-reactive	None	Alive	Out-Patient
126	41	Female	2021	Semi	Reactive	Type 1 & 2	Non-reactive	None	Alive	Out-Patient
127	27	Female	2021	Cons	Reactive	Type 1	Non-reactive	None	Alive	Out-Patient
128	54	Female	2021	Cons	Reactive	Type 1	Non-reactive	None	Alive	Out-Patient
129	40	Male	2022	Cons	Reactive	Type 1	Non-reactive	None	Alive	Out-Patient
130	34	Male	2021	Cons	Reactive	Type 1	Reactive	None	Alive	Out-Patient
131	60	Female	2022	Cons	Reactive	Type 1	Reactive	Non-reactive	Alive	Out-Patient
132	36	Female	2022	Semi	Reactive	Type 1	Reactive	Non-reactive	Alive	Out-Patient
133	23	Female	2022	Cons	Reactive	Type 1	Reactive	None	Alive	Out-Patient
134	57	Female	2020	Cons	Reactive	Type 1 & 2	Non-reactive	None	Alive	Out-Patient
135	49	Male	2022	Cons	Reactive	Type 1	Reactive	None	Alive	Out-Patient
136	32	Male	2022	Cons	Reactive	Type 1	Reactive	None	Alive	Out-Patient
137	54	Female	2022	Cons	Reactive	Type 1	Reactive	None	Alive	Out-Patient
138	50	Male	2021	Cons	Reactive	Type 1	None	None	Alive	Out-Patient
139	63	Female	2022	Semi	Reactive	Type 1	None	None	Alive	Out-Patient
140	35	Male	2022	Cons	Reactive	Type 1	None	None	Alive	Out-Patient
141	31	Female	2022	Cons	Reactive	Type 1	None	None	Alive	Out-Patient
142	27	Male	2022	Cons	Reactive	Type 1 & 2	None	None	Alive	Out-Patient
143	46	Male	2022	Semi	Reactive	Type 1	None	None	Alive	Out-Patient
144	43	Male	2021	Cons	Reactive	Type 1	None	None	Alive	Out-Patient
145	51	Female	2022	Cons	Reactive	Type 1	Reactive	None	Alive	Out-Patient
146	48	Female	2021	Cons	Reactive	Type 1	Reactive	None	Alive	Out-Patient
147	40	Female	2022	Semi	Reactive	Type 1	Reactive	None	Alive	Out-Patient
148	51	Female	2022	Semi	Reactive	Type 1	Reactive	None	Alive	Out-Patient
149	31	Female	2022	Semi	Reactive	Type 1	Reactive	None	Alive	Out-Patient
150	37	Female	2022	Semi	Reactive	Type 1	Reactive	None	Alive	Out-Patient
151	38	Male	2022	Cons	Reactive	Type 1	Non-reactive	None	Alive	Out-Patient
152	40	Male	2022	Cons	Reactive	Type 1	Non-reactive	None	Alive	Out-Patient
153	50	Female	2022	Semi	Reactive	Type 1	Non-reactive	None	Alive	Out-Patient
154	36	Female	2022	Semi	Reactive	Type 1	Non-reactive	None	Alive	Out-Patient
155	29	Female	2022	Cons	Reactive	Type 1	Non-reactive	None	Alive	Out-Patient
156	27	Male	2022	Cons	Reactive	Type 1	Non-reactive	None	Alive	Out-Patient
157	38	Male	2022	Semi	Reactive	Type 1	Reactive	None	Alive	Out-Patient
158	72	Male	2022	Semi	Reactive	Type 1	Non-reactive	None	Alive	Out-Patient
159	38	Female	2022	Cons	Reactive	Type 1	Non-reactive	None	Alive	Out-Patient
160	34	Male	2022	Cons	Reactive	Type 1	Non-reactive	None	Alive	Out-Patient
161	50	Male	2022	Semi	Reactive	Type 1	Non-reactive	None	Alive	Out-Patient
162	35	Female	2022	Cons	Reactive	Type 2	Non-reactive	None	Alive	Out-Patient
163	40	Female	2022	Cons	Reactive	Type 1	Non-reactive	None	Alive	Out-Patient
164	38	Female	2022	Cons	Reactive	Type 1	Non-reactive	None	Alive	Out-Patient
165	47	Female	2022	Semi	Reactive	Type 1	Non-reactive	None	Alive	Out-Patient
166	36	Female	2022	Cons	Reactive	Type 1	Non-reactive	None	Alive	Out-Patient
167	30	Female	2022	Cons	Reactive	Type 1 & 2	Non-reactive	None	Alive	Out-Patient
168	46	Female	2021	Cons	Reactive	Type 1	Reactive	Non-reactive	Alive	Out-Patient
169	41	Female	2022	Cons	Reactive	Type 1	Reactive	None	Alive	Out-Patient
170	40	Male	2022	Cons	Reactive	Type 1	Reactive	Reactive	Alive	Out-Patient
171	28	Female	2022	Cons	Reactive	Type 1	Non-reactive	Non-reactive	Alive	In-Patient
172	45	Female	2022	Cons	Reactive	Type 1	Reactive	Non-reactive	Alive	Out-Patient
173	34	Female	2022	Cons	Reactive	Type 1	Non-reactive	None	Alive	In-Patient
174	52	Male	2022	Semi	Reactive	Type 1	Reactive	Non-reactive	Alive	Out-Patient
175	28	Male	2021	Cons	Reactive	Type 2	Non-reactive	Non-reactive	Alive	In-Patient
176	52	Male	2022	Cons	Reactive	Type 1	Non-reactive	Non-reactive	Alive	In-Patient
177	42	Female	2021	Coma	Reactive	Type 1	None	None	Alive	In-Patient
178	48	Female	2021	Coma	Reactive	Type 1	Reactive	Non-reactive	Alive	Out-Patient
179	43	Male	2021	Semi	Reactive	Type 1	Non-reactive	None	Alive	In-Patient
180	56	Female	2021	Cons	Reactive	Type 1	Reactive	Non-reactive	Alive	Out-Patient
181	34	Male	2022	Cons	Reactive	Type 1	Non-reactive	None	Alive	In-Patient
182	69	Male	2015	Semi	Reactive	Type 1	Reactive	None	Alive	Out-Patient
183	58	Male	2021	Cons	Reactive	Type 1	Reactive	Reactive	Alive	Out-Patient
184	40	Female	2022	Semi	Reactive	Type 1	Non-reactive	Non-reactive	Alive	In-Patient
185	40	Male	2018	Semi	Reactive	Type 1	Reactive	None	Alive	Out-Patient
186	27	Male	2022	Cons	Reactive	Type 1 & 2	Non-reactive	Non-reactive	Alive	In-Patient
187	36	Female	2021	Cons	Reactive	Type 1 & 2	Non-reactive	Non-reactive	Alive	In-Patient
188	40	Female	2022	Cons	Reactive	Type 1 & 2	Non-reactive	Non-reactive	Alive	In-Patient
189	38	Male	2021	Cons	Reactive	Type 1	Non-reactive	Non-reactive	Alive	In-Patient
190	37	Female	2021	Cons	Reactive	Type 1 & 2	Non-reactive	Non-reactive	Alive	In-Patient
191	51	Male	2021	Cons	Reactive	Type 1 & 2	Non-reactive	Reactive	Alive	In-Patient
192	51	Female	2020	Cons	Reactive	Type 1	Non-reactive	Non-reactive	Alive	In-Patient
193	40	Male	2020	Cons	Reactive	Type 1	Non-reactive	Non-reactive	Alive	In-Patient
194	51	Female	2021	Cons	Reactive	Type 1	Non-reactive	Non-reactive	Alive	In-Patient
195	48	Male	2020	Cons	Reactive	Type 1 & 2	Non-reactive	Non-reactive	Alive	In-Patient
196	52	Female	2021	Cons	Reactive	Type 1	Non-reactive	Non-reactive	Alive	In-Patient
197	46	Male	2020	Cons	Reactive	Type 1 & 2	Non-reactive	Non-reactive	Alive	In-Patient
198	45	Female	2021	Cons	Reactive	Type 1 & 2	Non-reactive	Non-reactive	Alive	In-Patient
199	49	Female	2021	Cons	Reactive	Type 1	Non-reactive	Non-reactive	Alive	In-Patient
200	34	Male	2020	Cons	Reactive	Type 1 & 2	Non-reactive	Non-reactive	Alive	In-Patient
201	46	Female	2021	Cons	Reactive	Type 1 & 2	Non-reactive	Non-reactive	Alive	In-Patient
